# Supplementary material for: Intradermal delivery of modified mRNA encoding VEGF-A in patients with type 2 diabetes
Source: Nat Commun. 2019 Feb 20;10:871. doi: 10.1038/s41467-019-08852-4 (PMC6382754; doi:10.1038/s41467-019-08852-4)
Supplement: Supplementary file 4 — Supplementary Data 1 [file 41467_2019_8852_MOESM4_ESM.xlsx]

## Sheet: Sheet1
Supplementary Dataset 1. Largest mean changes in laboratory parameters from baseline
	Part A (n = 27)				Part B (n = 15)
Parameter	Placebo (n = 9)	VEGF-A mRNA 24 µg/placebo (n = 6)	VEGF-A mRNA 72 µg/placebo (n = 6)	VEGF-A mRNA 360 µg/placebo (n = 6)	VEGF-A mRNA /placebo (n = 15)
Alanine aminotransferase, µkat/L
Baseline, mean (SD)	0.670 (0.248)	0.593 (0.147)	0.615 (0.283)	0.521 (0.356)	0.565 (0.209)
Largest mean change (SD) [day]	–0.030 (0.115) [F]	+0.132 (0.521) [F]	–0.054 (0.059) [1]	–0.118 (0.209) [F]	–0.034 (0.070) [1]
Albumin, g/L
Baseline, mean (SD)	44.23 (2.53)	44.62 (1.32)	44.12 (2.54)	44.65 (2.08)	44.43 (1.71)
Largest mean change (SD) [day]	–2.34 (1.69) [2]	–3.12 (2.05) [2]	–1.85 (2.39) [F]	–3.73 (2.01) [2]	–2.77 (1.61) [1]
Alkaline phosphatase, µkat/L
Baseline, mean (SD)	1.195 (0.213)	1.229 (0.210)	1.159 (0.338)	1.307 (0.214)	1.115 (0.314)
Largest mean change (SD) [day]	–0.091 (0.093) [2]	–0.105 (0.086) [2]	–0.066 (0.088) [1]	–0.161 (0.088) [2]	–0.042 (0.063) [1]
Aspartate aminotransferase, µkat/L
Baseline, mean (SD)	0.479 (0.202)	0.451 (0.073)	0.422 (0.110)	0.431 (0.149)	0.412 (0.114)
Largest mean change (SD) [day]	+0.016 (0.120) [2]	+0.088 (0.368) [F]	–0.052 (0.063) [1]	–0.083 (0.064) [2]	+0.075 (0.399) [F]
Bilirubin, µmol/L
Baseline, mean (SD)	12.32 (5.23)	9.72 (3.33)	10.23 (4.19)	9.90 (4.17)	11.41 (3.08)
Largest mean change (SD) [day]	+2.23 (5.20) [2]	–1.40 (3.80) [1]	+3.35 (2.47) [2]	+1.00 (4.10) [2]	–0.57 (2.09) [1]
C-reactive protein, mg/L
Baseline, mean (SD)	2.203 (1.442)	1.870 (1.138)	3.173 (4.149)	2.102 (0.926)	2.185 (2.621)
Largest mean change (SD) [day]	–0.753 (0.717) [2]	+1.043 (2.294) [F]	–1.562 (3.192) [2]	–1.083 (0.657) [2]	+0.845 (5.315) [1]
Calcium, mmol/L
Baseline, mean (SD)	2.343 (0.101)	2.435 (0.074)	2.382 (0.048)	2.393 (0.065)	2.355 (0.065)
Largest mean change (SD) [day]	–0.042 (0.089) [1]	–0.088 (0.029) [1]	–0.038 (0.070) [F]	–0.067 (0.057) [2]	–0.029 (0.087) [F]
Creatinine, µmol/L
Baseline, mean (SD)	81.88 (9.27)	77.02 (18.98)	77.93 (10.82)	87.22 (8.05)	81.33 (11.19)
Largest mean change (SD) [day]	–5.24 (6.16) [2]	–10.37 (8.86) [2]	–7.67 (13.11) [1]	–8.60 (7.19) [2]	–5.06 (5.70) [1]
Direct bilirubin, µmol/L
Baseline, mean (SD)	2.27 (1.03)	1.82 (0.74)	1.70 (1.02)	1.72 (0.79)	2.22 (0.63)
Largest mean change (SD) [day]	+0.39 (0.94) [2]	–0.28 (0.41) [3]	+0.78 (1.15) [2]	+0.12 (0.65) [2]	–0.23 (0.50) [1]
Gamma glutamyl transferase, µkat/L
Baseline, mean (SD)	0.665 (0.405)	0.554 (0.210)	0.633 (0.368)	0.424 (0.092)	0.680 (0.348)
Largest mean change (SD) [day]	–0.056 (0.107 [F]	+0.124 (0.435) [F]	–0.039 (0.027) [1]	–0.048 (0.011) [1]a	–0.087 (0.138) [F]
Glucose, mmol/L
Baseline, mean (SD)	8.482 (1.099)	7.958 (1.767)	9.173 (0.553)	8.072 (1.392)	7.988 (1.723)
Largest mean change (SD) [day]	–0.930 (0.885) [2]	+2.082 (2.815) [F]	–1.092 (0.886) [3]	–0.445 (0.851) [1]	–0.682 (0.507) [1]
Indirect bilirubin, µmol/L
Baseline, mean (SD)	10.06 (4.28)	7.90 (2.63)	8.53 (3.39)	8.18 (3.42)	9.19 (2.49)
Largest mean change (SD) [day]	+1.84 (4.30) [2]	–1.18 (3.25) [1]	+2.57 (1.49) [2]	+0.88 (3.48) [2]	–0.33 (1.69) [1]
Phosphate, mmol/L
Baseline, mean (SD)	1.156 (0.116)	1.332 (0.326)	1.042 (0.154)	1.170 (0.155)	1.083 (0.127)
Largest mean change (SD) [day]	+0.052 (0.111) [1]	–0.178 (0.175) [F]	+0.047 (0.148) [1]	–0.115 (0.187) [2]	+0.068 (0.149) [1]
Potassium, mmol/L
Baseline, mean (SD)	4.208 (0.265)	4.408 (0.152)	4.245 (0.253)	4.208 (0.447)	4.297 (0.477)
Largest mean change (SD) [day]	+0.247 (0.207) [F]	–0.193 (0.341) [2]	–0.300 (0.300) [1]	–0.277 (0.248) [1]	–0.099 (0.476) [1]
Sodium, mmol/L
Baseline, mean (SD)	138.64 (2.41)	137.53 (2.42)	137.50 (2.67)	139.17 (2.23)	139.49 (2.74)
Largest mean change (SD) [day]	–0.44 (2.87) [F]	–1.25 (2.40) [2]b	+0.80 (3.46) [F]	+0.92 (4.30) [2]	–0.23 (2.73) [1]
Urea nitrogen, mmol/L
Baseline, mean (SD)	5.446 (1.604)	5.910 (1.610)	5.937 (1.884)	7.555 (1.728)	6.178 (1.258)
Largest mean change (SD) [day]	–0.351 (1.118) [2]	–0.910 (1.963) [3]	–1.460 (1.471) [F]	–1.132 (1.912) [3]	–0.707 (1.621) [1]
Basophils, 109/L
Baseline, mean (SD)	0.060 (0.022)	0.045 (0.015)	0.050 (0.028)	0.040 (0.006)	0.042 (0.021)
Largest mean change (SD) [day]	–0.007 (0.019) [2]	–0.008 (0.013) [3]	–0.015 (0.015) [2]	–0.012 (0.004) [2]c	–0.007 (0.014) [1]
Eosinophils, 109/L
Baseline, mean (SD)	0.290 (0.135)	0.317 (0.225)	0.193 (0.092)	0.142 (0.050)	0.225 (0.137)
Largest mean change (SD) [day]	–0.056 (0.055) [2]	–0.048 (0.083) [3]	–0.033 (0.032) [2]	–0.020 (0.032) [2]	–0.031 (0.075) [F]
Erythrocyte mean corpuscular hemoglobin concentration, g/L
Baseline, mean (SD)	339.2 (9.4)	335.5 (5.9)	341.8 (8.0)	336.8 (8.6)	346.1 (5.3)
Largest mean change (SD) [day]	+3.2 (7.5) [2]	+6.5 (4.4) [2]	–6.2 (4.7) [F]	–3.2 (7.1) [F]	+5.7 (5.1) [1]
Erythrocyte mean corpuscular hemoglobin, pg
Baseline, mean (SD)	30.89 (1.73)	31.00 (1.58)	30.07 (2.72)	31.73 (0.95)	31.15 (1.12)
Largest mean change (SD) [day]	+0.24 (0.60) [2]	+0.55 (0.63) [2]	–0.28 (0.38) [F]	–0.50 (0.58) [F]	+0.29 (0.34) [1]
Erythrocyte mean corpuscular volume, fL
Baseline, mean (SD)	91.11 (4.79)	92.38 (5.14)	88.00 (6.94)	94.25 (3.24)	90.11 (3.39)
Largest mean change (SD) [day]	+0.52 (1.16) [F]	–0.40 (0.54) [3]	+0.68 (1.11) [F]	–0.75 (1.39) [3]	–0.71 (0.72) [1]
Erythrocytes, 1012/L
Baseline, mean (SD)	4.833 (0.237)	4.557 (0.425)	4.925 (0.675)	5.005 (0.283)	4.860 (0.349)
Largest mean change (SD) [day]	–0.188 (0.185) [2]	–0.177 (0.132) [2]	–0.175 (0.147) [F]	–0.183 (0.205) [2]	–0.075 (0.194) [F]
Haematocrit, ratio
Baseline, mean (SD)	0.439 (0.020)	0.420 (0.020)	0.430 (0.034)	0.473 (0.035)	0.438 (0.026)
Largest mean change (SD) [day]	–0.018 (0.016) [2]	–0.020 (0.012) [3]	–0.010 (0.024) [2]d	–0.022 (0.023) [2]	–0.008 (0.019) [F]
Hemoglobin, g/L
Baseline, mean (SD)	149.1 (7.0)	140.7 (6.4)	146.7 (8.6)	158.7 (7.6)	151.3 (9.5)
Largest mean change (SD) [day]	–5.7 (8.0) [F]	–4.8 (2.7) [3]	–6.5 (5.7) [F]	–6.3 (4.2) [F]	–3.1 (7.4) [F]
Leukocytes, 109/L
Baseline, mean (SD)	7.541 (1.392)	7.873 (0.909)	7.615 (3.444)	5.973 (1.810)	6.977 (1.405)
Largest mean change (SD) [day]	–0.667 (0.999) [F]	–0.843 (1.181) [2]	–1.650 (2.170) [3]	+0.692 (1.045) [1]	–0.520 (0.575) [F]
Lymphocytes, 109/L
Baseline, mean (SD)	2.243 (0.817)	2.518 (0.660)	2.008 (0.537)	1.760 (0.544)	2.047 (0.598)
Largest mean change (SD) [day]	–0.286 (0.343) [F]	–0.462 (0.672) [F]	–0.248 (0.379) [F]	–0.143 (0.433) [2]	–0.250 (0.305) [F]
Monocytes, 109/L
Baseline, mean (SD)	0.548 (0.064)	0.542 (0.159)	0.500 (0.193)	0.488 (0.117)	0.438 (0.095)
Largest mean change (SD) [day]	–0.059 (0.087) [2]	–0.103 (0.081) [F]	–0.115 (0.141) [F]	–0.060 (0.105) [2]	–0.028 (0.072) [F]
Neutrophils, 109/L
Baseline, mean (SD)	4.228 (1.245)	4.287 (0.833)	4.762 (2.880)	3.420 (1.190)	4.101 (1.011)
Largest mean change (SD) [day]	–0.332 (0.628) [3]	–0.327 (0.625) [2]	–1.330 (1.865) [3]	+0.703 (0.534) [1]	+0.741 (0.808) [1]
Platelets, 109/L
Baseline, mean (SD)	217.9 (30.8)	242.7 (95.1)	218.5 (54.7)	207.3 (17.8)	206.1 (49.1)
Largest mean change (SD) [day]	–14.1 (9.6) [2]	–13.2 (22.6) [2]	–15.5 (13.8) [F]	–11.3 (14.3) [2]	–13.9 (16.1)
Reticulocytes, 109/L
Baseline, mean (SD)	93.24 (10.40)	92.20 (20.60)	86.17 (21.63)	84.10 (7.81)	96.49 (25.09)
Largest mean change (SD) [day]	+8.53 (21.09) [F]	+12.40 (47.76) [F]	+5.60 (13.24) [3]	–11.20 (17.64) [3]	–2.87 (11.33) [1]
Activated partial thromboplastin time, s
Baseline, mean (SD)	23.09 (1.61)	24.30 (1.09)	23.95 (1.24)	25.05 (0.87)	24.37 (1.65)
Largest mean change (SD) [day]	+0.34 (0.61) [2]	+0.70 (0.55) [3]	–0.43 (0.49) [F]	+0.28 (0.77) [3]	–0.19 (0.67) [1]
Prothrombin international normalized ratio
Baseline, mean (SD)	0.983 (0.040)	0.995 (0.073)	1.005 (0.044)	0.980 (0.060)	1.007 (0.051)
Largest mean change (SD) [day]	+0.039 (0.032) [2]	+0.032 (0.031) [2]	+0.017 (0.029) [3]	+0.025 (0.021) [1]e	–0.001 (0.038) [1]f
Day is day after administration.
aAdditionally –0.048 (0.021) [2].
bAdditionally –1.25 (2.05) [F].
cAdditionally –0.012 (0.008) [3].
dAdditionally –0.010 (0.032) [3]; –0.010 (0.013) [F].
eAdditionally +0.025 (0.033) [2].
fAdditionally –0.001 (0.045) [F].
F, follow-up; SD, standard deviation; VEGF-A mRNA, vascular endothelial growth factor A modified messenger RNA.
