# Supplementary material for: Intradermal delivery of modified mRNA encoding VEGF-A in patients with type 2 diabetes
Source: Nat Commun. 2019 Feb 20;10:871. doi: 10.1038/s41467-019-08852-4 (PMC6382754; doi:10.1038/s41467-019-08852-4)
Supplement: Supplementary file 6 — Source Data [file 41467_2019_8852_MOESM6_ESM.xlsx]

## Sheet: Supp Fig 3b
Supplementary Figure 3b
Experiment	IFN-b_Luc-mRNA
		OD		Calculated concentration		Correction for dilution
Data	sample	OD1	OD2	Conc.1	Conc.2	Corr1	Corr2
	unmodified	0.604	0.603	969.1	967.04	1162.92	1160.44
	modified	0.123	0.125	72.82	75.81	87.38	90.97
	IFN-b_Luc-mRNA
	Sample ID	Mean	SD
	Unmodified mRNA	1161.68	1.75362
	N1-methylpseudouridine modified mRNA	89.1745	2.53851

## Sheet: Supp Fig 3c
Supplementary Figure 3c
Experiment	VEGF-A mRNA transfection in HeLa cells
Reader Type:	Synergy H1; 450nm
Data - Raw OD		Sample1	Sample1	Sample2	Sample2	Sample3	Sample3
	Untreated	0.055	0.055	0.056	0.054	0.058	0.055
	Mock	0.058	0.057	0.061	0.057	0.058	0.062
	Unmodified	0.281	0.255	0.355	0.344	0.408	0.346
	Modified	1.642	1.666	1.512	1.48	1.841	1.79
Fit to Standard - pg/mL		Sample1	Sample1	Sample2	Sample2	Sample3	Sample3
	Untreated	2.90909	2.90909	3.81818	2	5.63636	2.90909
	Mock	5.63636	4.72727	8.36364	4.72727	5.63636	9.27273
	Unmodified	208.364	184.727	275.636	265.636	323.818	267.455
	Modified	1445.64	1467.45	1327.45	1298.36	1626.55	1580.18
Averaged - pg/mL		Sample1	Sample2	Sample3
	Untreated	2.90909	2.90909	4.27273
	Mock	5.18182	6.54545	7.45455
	Unmodified	196.545	270.636	295.636
	Modified	1456.55	1312.91	1603.36
Corrected for dilution - ng/mL	Untreated	Mock	Unmodified mRNA	N1-methylpseudouridine modified mRNA
	7.27273	12.9545	491.364	3641.36
	7.27273	16.3636	676.591	3282.27
	10.6818	18.6364	739.091	4008.41
Average	8.40909	15.9848	635.682	3644.02
SD	1.96824	2.85979	128.831	363.075
